# Supplementary material for: Machine Learning-Based Genome-Wide Salivary DNA Methylation Analysis for Identification of Noninvasive Biomarkers in Oral Cancer Diagnosis
Source: Cancers (Basel). 2022 Oct 8;14(19):4935. doi: 10.3390/cancers14194935 (PMC9563273; doi:10.3390/cancers14194935)
Supplement: Supplementary file 1 [file cancers-14-04935-s001.zip]

Archive with 2 entries (2 files):
- Supplementary figures and tables.pdf
- Supplementary file S1.zip
